# Supplementary material for: HydrAd: A Helper-Dependent Adenovirus Targeting Multiple Immune Pathways for Cancer Immunotherapy
Source: Cancers (Basel). 2022 Jun 2;14(11):2769. doi: 10.3390/cancers14112769 (PMC9179443; doi:10.3390/cancers14112769)
Supplement: Supplementary file 1 [file cancers-14-02769-s001.zip]

Archive with 1 entries (1 files):
- cancers-1724688-supplementary.pdf
